# Supplementary material for: Understanding the Interactions between Soft Segments in Polyurethanes: Structural Synergies in Blends of Polyester and Polycarbonate Diol Polyols
Source: Polymers (Basel). 2023 Nov 22;15(23):4494. doi: 10.3390/polym15234494 (PMC10708524; doi:10.3390/polym15234494)
Supplement: Supplementary file 1 [file polymers-15-04494-s001.zip]

Archive with 4 entries (4 files):
- 2023-11-22 Revised Supplementary Materials-keynoted.pdf
- Video S1 Self-adhesion test of CD.mp4
- Video S2 Self-adhesion test of PE.mp4
- Video S3 Self-adhesion test of 2CD8PE.mp4
